# Supplementary material for: Patients’ Perspective on Their Experience of Dental Treatments Covered by Public Health Insurance in Romania—A Pilot Study
Source: Int J Environ Res Public Health. 2021 Dec 27;19(1):272. doi: 10.3390/ijerph19010272 (PMC8744563; doi:10.3390/ijerph19010272)
Supplement: Supplementary file 1 [file ijerph-19-00272-s001.zip]

Archive with 1 entries (1 files):
- ijerph-1502773-supplementary.pdf
